# Supplementary material for: A Dosiomics Analysis Based on Linear Energy Transfer and Biological Dose Maps to Predict Local Recurrence in Sacral Chordomas after Carbon-Ion Radiotherapy
Source: Cancers (Basel). 2022 Dec 21;15(1):33. doi: 10.3390/cancers15010033 (PMC9817801; doi:10.3390/cancers15010033)
Supplement: Supplementary file 1 [file cancers-15-00033-s001.zip]

Archive with 1 entries (1 files):
- cancers-2069851-supplementary.pdf
